# Supplementary material for: Composition and Genetic Diversity of Mosquitoes (Diptera: Culicidae) on Islands and Mainland Shores of Kenya’s Lakes Victoria and Baringo
Source: J Med Entomol. 2016 Jul 11;53(6):1348–63. doi: 10.1093/jme/tjw102 (PMC5106823; doi:10.1093/jme/tjw102)
Supplement: Supp. Table 1 [file suppl_data_01.zip]

Archive with 4 entries (4 files):
- Supplementary Fig2.docx
- Supplementary Table 1.docx
- Supplementary Table 2.docx
- Supplementary Fig1.docx
