# Supplementary material for: Composition and Genetic Diversity of Mosquitoes (Diptera: Culicidae) on Islands and Mainland Shores of Kenya’s Lakes Victoria and Baringo
Source: J Med Entomol. 2016 Jul 11;53(6):1348–63. doi: 10.1093/jme/tjw102 (PMC5106823; doi:10.1093/jme/tjw102)
Supplement: Supp. Table 1 [file suppl_data_02.zip › Table 7 in place of Supp. Table 3.xlsx]

## Sheet: Sheet1
Table 7 Mosquito species in this study that have been reported as disease vectors
Pathogen	Disease pathogen	References
Helminth	Dog heartworm	Cx. theileri (Santa-Ana et al. 2006)
	Filarial worm	Ae. aegypti (Gillett 1972), An. funestus (Gillett 1972, World Health Organization 2013), An. gambiae s.l. (Gillett 1972, World Health Organization 2013), Cx. antennatus (World Health Organization 2013), Cx. bitaeniorhynchus§ (World Health Organization 2013), Cx. pipiens (Gillett 1972, World Health Organization 2013), Ma. africana (Gillett 1972, Ughasi et al. 2012), Ma. uniformis (Gillett 1972, Ug…
Protozoan Plasmodium	Avian malaria parasite	Ae. mcintoshi (Njabo et al. 2011), Cq. aurites (Njabo et al. 2011), Cq. metallicus (Njabo et al. 2011), Cq. pseudoconopas (Njabo et al. 2011), Cx. annulioris (Njabo et al. 2011), Cx. neavei (Njabo et al. 2011), Cx. poicilipes (Njabo et al. 2011), Cx. vansomereni (Njabo et al. 2011), Ma. uniformis (Njabo et al. 2011)
	Human malaria parasite	An. coustani (Gillies and De Meillon 1968, Mwangangi et al. 2013), An. tenebrosus (Aranda et al. 2005), An. ziemanni (Gillies and De Meillon 1968), An. arabiensis● (Gillies and Coetzee 1987, Mwangangi et al. 2013, Olanga et al. 2015), An. gambiae s.s. (Gillies and Coetzee 1987), An. funestus● (Gillies and De Meillon 1968, Gillett 1972, Gillies and Coetzee 1987, Mwangangi et al. 2013, Olanga et al…
Virus	Babanki virus	Ae. circumluteolus (Crabtree et al. 2009), Ae. mcintoshi (Crabtree et al. 2009, Ochieng et al. 2013), Ae. ochraceus (Ochieng et al. 2013), Cx. univittatus group (Gordon et al. 1992), Cx. vansomereni (Ochieng et al. 2013), Cx. zombaensis (Ochieng et al. 2013), Mi. hispida (Traore-Lamizana et al. 1994)
	Bagaza virus	Cx. neavei (Traore-Lamizana et al. 1994, Diallo et al. 2005a), Cx. poicilipes (Traore-Lamizana et al. 1994, Diallo et al. 2005a), Cx. univittatus group (Gordon et al. 1992), Mi. hispida (Traore-Lamizana et al. 1994), Mi. splendens (Traore-Lamizana et al. 1994)
	Bangui virus	An. pharoensis (Gordon et al. 1992)
	Bunyamwera virus	Ae. aegypti (Odhiambo et al. 2014), Ae. circumluteolus (Gillett 1972, Jupp 1996), Ae. mcintoshi (Crabtree et al. 2009, Ochieng et al. 2013), Ae. ochraceus (Crabtree et al. 2009), An. funestus (Ochieng et al. 2013), An. gambiae (Odhiambo et al. 2014), Ma. africana● (Gillett 1972, Omondi et al. 2015), Ad. africana● (Omondi et al. 2015), An. coustani● (Omondi et al. 2015)
	Bwamba virus	An. funestus (Gillett 1972, Lutwama et al. 1999), Ma. africana (Gillett 1972), Ma. uniformis (Gillett 1972)
	Chikungunya virus	Ae. aegypti (Gillett 1972, Sang et al. 2008), Ae. furcifer (Jupp 1996, Diallo et al. 1999), Ae. luteocephalus (Diallo et al. 1999), Ae. vittatus (Diallo et al. 1999), An. coustani (Diallo et al. 1999), An. rufipes (Diallo et al. 1999), Cx. ethiopicus (Diallo et al. 1999), Cx. pipiens (Gillett 1972), Cq. fuscopennata (Gillett 1972), Ma. africana (Gillett 1972), Ma. uniformis (Gillett 1972)
	Dengue virus	Ae. aegypti (Gillett 1972, Joshi et al. 2002, Chepkorir et al. 2014), Ae. furcifer (Diallo et al. 2005b), Ae. luteocephalus (Diallo et al. 2005b)
	Kamese virus	Ae. circumluteolus (Gillett 1972), Cx. annulioris (Gillett 1972)
	Lunyo virus	Ae. aegypti (Gillett 1972)
	Middleburg virus	Ae. circumluteolus (Gillett 1972)
	Ndumu virus	Ae. circumluteolus (Gillett 1972, Crabtree et al. 2009), Ae. mcintoshi (Crabtree et al. 2009, Ochieng et al. 2013), Ae. ochraceus (Crabtree et al. 2009, Ochieng et al. 2013), Ma. africana● (Ochieng et al. 2013), Ma. uniformis● (Gillett 1972, Crabtree et al. 2009)
	Ngari virus	Ae. hirsutus (Gordon et al. 1992), Ae. mcintoshi (Ochieng et al. 2013), An. funestus (Ochieng et al. 2013), An. gambiae complex (Gordon et al. 1992, Odhiambo et al. 2014), An. pharoensis (Gordon et al. 1992), Cx. antennatus (Gordon et al. 1992), Cx. poicilipes (Gordon et al. 1992)
	Ntaya virus	Cx. annulioris (Gillett 1972)
	Nyando virus	An. funestus (Gillett 1972, Lutwama et al. 1999)
	O’nyong-nyong virus	An. funestus (Gillies and De Meillon 1968, Gillett 1972, Lutwama et al. 1999), An. gambiae (Gillies and De Meillon 1968, Gillett 1972), Ma. uniformis (Lutwama et al. 1999)
	Pongola virus	Ae. circumluteolus (Gillett 1972, Jupp 1996, Crabtree et al. 2009), Ae. mcintoshi (Crabtree et al. 2009, Ochieng et al. 2013), Ma. africana (Gillett 1972)
	Rift Valley fever virus	Ae. aegypti (Seufi and Galal 2010), Ae. circumluteolus (Gillett 1972, Turell et al. 2008, Sang et al. 2010), Ae. cumminsi (Linthicum et al. 1985), Ae. mcintoshi (Linthicum et al. 1985, Turell et al. 2008, Sang et al. 2010, Tchouassi et al. 2012b), Ae. ochraceus (Sang et al. 2010, Tchouassi et al. 2012b), An. coustani (Seufi and Galal 2010), An. arabiensis (Seufi and Galal 2010), An. pharoensis (L…
	Sanar virus	Cx. poicilipes (Diallo et al. 2005a)
	Semliki Forest virus	Ae. circumluteolus (Crabtree et al. 2009), Ae. mcintoshi (Crabtree et al. 2009), Ae. ochraceus (Crabtree et al. 2009)
	Simbu virus	Ae. circumluteolus (Gillett 1972)
	Sindbis virus	An. pharoensis (Gillett 1972), Cx. pipiens complex● (Crabtree et al. 2009, Omondi et al. 2015), Cx. theileri (Jupp 1985), Cx. univittatus (Jupp 1996), Cq. fuscopennata● (Gillett 1972, Ochieng et al. 2013), Ma. africana (Gillett 1972)
	Spondweni virus	Ae. circumluteolus (Gillett 1972, Jupp 1996), Ae. cumminsi (Gillett 1972), Ma. africana (Gillett 1972), Ma. uniformis (Gillett 1972)
	Tanga virus	An. funestus (Gillett 1972)
	Uganda S virus	Ae. aegypti (Gillett 1972)
	Usutu virus	Cx. pipiens● (Ochieng et al. 2013), Cq. aurites (Haddow et al. 1964, Gillett 1972)
	Wesselsbron virus	Ae. circumluteolus (Gillett 1972), Ma. uniformis (Gillett 1972)
	West Nile virus	Ad. africana (Traore-Lamizana et al. 1994), Cx. neavei (Traore-Lamizana et al. 1994), Cx. quinquefasciatus (Gillett 1972, Lutomiah et al. 2011), Cx. poicilipes (Traore-Lamizana et al. 1994), Cx. univittatus (Jupp 1996, Lutomiah et al. 2011, Ochieng et al. 2013), Cx. vansomereni (Lutomiah et al. 2011), Cq. metallicus (Gillett 1972), Ma. uniformis (Diallo et al. 2005a), Mi. hispida (Traore-Lamizana…
	Yellow fever virus	Ae. aegypti (Gillett 1972, World Health Organization 2014), Ae. dentatus (World Health Organization 2014), Ae. furcifer (World Health Organization 2014), Ae. luteocephalus (World Health Organization 2014), Ae. metallicus (Gillett 1972, World Health Organization 2014), Ae. simpsoni (Gillett 1972, World Health Organization 2014), Ae. tarsalis (World Health Organization 2014), Ae. vittatus (Gillett …
	Zika virus	Ae. africanus (Haddow et al. 1964)
Names in bold are mosquito species from which pathogen(s) have been isolated in Kenya.
§ “Doubtfully or rarely implicated in transmission” (World Health Organization 2013).
● Reported pathogen has been isolated from these mosquitoes in Kenya’s Lake Baringo or Lake Victoria environs.
